# Supplementary material for: Bioaugmented methanol production using ammonia oxidizing bacteria in a continuous flow process
Source: Bioresour Technol. 2019 May;279:101–7. doi: 10.1016/j.biortech.2019.01.092 (PMC6395879; doi:10.1016/j.biortech.2019.01.092)
Supplement: Supplementary data 2 [file mmc2.xml]

<?xml version="1.0" encoding="utf-8" standalone="no"?>
<data>
  <datasets>
    <author>kc2288@columbia.edu</author>
    <type>0</type>
    <dataset>
      <value>4</value>
      <reason>Data will be made available on request</reason>
      <comments />
    </dataset>
  </datasets>
</data>
